# Supplementary material for: Navigating the Landscape: A Comprehensive Review of Current Virus Databases
Source: Viruses. 2023 Aug 29;15(9):1834. doi: 10.3390/v15091834 (PMC10537806; doi:10.3390/v15091834)
Supplement: Supplementary file 1 [file viruses-15-01834-s001.zip]

Archive with 1 entries (1 files):
- viruses-2515840-supplementary.pdf
